# Supplementary material for: Clinical and Pathological Features and Survival Outcomes of Breast Cancers with Intermediate ER Expression
Source: Cancers (Basel). 2025 Jul 5;17(13):2252. doi: 10.3390/cancers17132252 (PMC12248481; doi:10.3390/cancers17132252)
Supplement: Supplementary file 1 [file cancers-17-02252-s001.zip]

Archive with 1 entries (1 files):
- cancers-3685834-supplementary.pdf
